# Supplementary material for: A Broad-Spectrum Chemokine Inhibitor Blocks Inflammation-Induced Myometrial Myocyte–Macrophage Crosstalk and Myometrial Contraction
Source: Cells. 2021 Dec 31;11(1):128. doi: 10.3390/cells11010128 (PMC8750067; doi:10.3390/cells11010128)
Supplement: Supplementary file 1 [file cells-11-00128-s001.zip]

Archive with 1 entries (1 files):
- cells-1520741-supplementary.pdf
